# Supplementary material for: Anti-Cancer and Anti-Inflammatory Activities of a Short Molecule, PS14 Derived from the Virulent Cellulose Binding Domain of Aphanomyces invadans, on Human Laryngeal Epithelial Cells and an In Vivo Zebrafish Embryo Model
Source: Molecules. 2022 Oct 28;27(21):7333. doi: 10.3390/molecules27217333 (PMC9654460; doi:10.3390/molecules27217333)
Supplement: Supplementary file 1 [file molecules-27-07333-s001.zip]

Archive with 1 entries (1 files):
- molecules-1966650-supplementary.pdf
